# Supplementary material for: Diversity, Antimicrobial, Antioxidant, and Anticancer Activity of Culturable Fungal Endophyte Communities in Cordia dichotoma
Source: Molecules. 2023 Oct 4;28(19):6926. doi: 10.3390/molecules28196926 (PMC10574381; doi:10.3390/molecules28196926)
Supplement: Supplementary file 1 [file molecules-28-06926-s001.zip]

Archive with 1 entries (1 files):
- molecules-2604414-supplementary.pdf
